# Supplementary material for: Dual transcriptomic analysis reveals early induced Castanea defense-related genes and Phytophthora cinnamomi effectors
Source: Front Plant Sci. 2024 Aug 12;15:1439380. doi: 10.3389/fpls.2024.1439380 (PMC11345161; doi:10.3389/fpls.2024.1439380)
Supplement: Supplementary file 1 [file DataSheet_1.zip]

Archive with 7 entries (6 files):
- Data sheet 1/
- Data sheet 1/.DS_Store
- __MACOSX/Data sheet 1/._.DS_Store
- Data sheet 1/Supplementary_Tables.xlsx
- __MACOSX/Data sheet 1/._Supplementary_Tables.xlsx
- Data sheet 1/Supplementary figures.docx
- __MACOSX/Data sheet 1/._Supplementary figures.docx
