# Supplementary material for: Dual transcriptomic analysis reveals early induced Castanea defense-related genes and Phytophthora cinnamomi effectors
Source: Front Plant Sci. 2024 Aug 12;15:1439380. doi: 10.3389/fpls.2024.1439380 (PMC11345161; doi:10.3389/fpls.2024.1439380)
Supplement: Supplementary file 1 [file DataSheet_1.zip › Data sheet 1/Supplementary_Tables.xlsx]

## Sheet: Supplementary Table 1
Supplementary Table 1. RNA-seq statistics
Samples	Species	Treatment	hai	Raw read pairs	Trimmed Read Pairs	Read pairs mapped to Pc genome	Unmapped read pairs	% reads mapped to Pc genome
C_2_A	Castanea crenata	Inoculated	2	32209842	31667886	26304	31646980	0.083
C_2_B	Castanea crenata	Inoculated	2	35753218	35132878	26266	35104385	0.075
C_2_C	Castanea crenata	Inoculated	2	30718286	30180990	72661	30130928	0.241
C_2_D	Castanea crenata	Control	2	34155684	33573993	273	33569361	0.001
C_2_E	Castanea crenata	Control	2	36778996	36144407	350	36138765	0.001
C_2_F	Castanea crenata	Control	2	30490317	29976740	238	29972689	0.001
C_48_A	Castanea crenata	Inoculated	48	33380292	32830175	5383685	29497796	16.399
C_48_B	Castanea crenata	Inoculated	48	30371446	29487371	4366697	26751705	14.809
C_48_C	Castanea crenata	Inoculated	48	33134359	32064028	5671997	28545262	17.69
C_48_D	Castanea crenata	Control	48	33172535	32098457	232	32091362	0.001
C_48_E	Castanea crenata	Control	48	33901460	32853656	221	32846138	0.001
C_48_F	Castanea crenata	Control	48	33911978	32918474	241	32913111	0.001
C_72_A	Castanea crenata	Inoculated	72	33623955	32647697	12004811	25158951	36.771
C_72_B	Castanea crenata	Inoculated	72	34628715	33798321	5769563	30232872	17.071
C_72_C	Castanea crenata	Inoculated	72	31428519	30442825	8829089	24948711	29.002
C_72_D	Castanea crenata	Control	72	32609236	31851039	400	31845524	0.001
C_72_E	Castanea crenata	Control	72	31146002	30134887	536	30126927	0.002
C_72_F	Castanea crenata	Control	72	68094527	66223688	628	66213878	0.001
S_2_A	Castanea sativa	Inoculated	2	30233958	29694404	11533	29683494	0.039
S_2_B	Castanea sativa	Inoculated	2	31737673	31155716	29241	31134339	0.094
S_2_C	Castanea sativa	Inoculated	2	30480078	30004824	29155	29983471	0.097
S_2_D	Castanea sativa	Control	2	30910411	30392323	451	30388870	0.001
S_2_E	Castanea sativa	Control	2	30721885	30203564	308	30199764	0.001
S_2_F	Castanea sativa	Control	2	30759012	30280804	413	30275115	0.001
S_48_A	Castanea sativa	Inoculated	48	38316652	37678080	11257118	30650534	29.877
S_48_B	Castanea sativa	Inoculated	48	30577884	29989001	8713006	24592805	29.054
S_48_C	Castanea sativa	Inoculated	48	30326177	29807102	5561384	26371336	18.658
S_48_D	Castanea sativa	Control	48	30521184	29986872	370	29981124	0.001
S_48_E	Castanea sativa	Control	48	41369364	40687041	669	40673518	0.002
S_48_F	Castanea sativa	Control	48	32362565	31753311	309	31748768	0.001
S_72_A	Castanea sativa	Inoculated	72	31564196	31051667	8300738	25968451	26.732
S_72_B	Castanea sativa	Inoculated	72	31930077	31326194	15499255	21869153	49.477
S_72_C	Castanea sativa	Inoculated	72	32152300	31666905	15503950	21996780	48.959
S_72_D	Castanea sativa	Control	72	30154914	29663487	403	29658811	0.001
S_72_E	Castanea sativa	Control	72	30308688	29846744	355	29843911	0.001
S_72_F	Castanea sativa	Control	72	31741711	31222359	834	31215028	0.003
Hai: hours after inoculation; Pc: Phytophthora cinnamomi.

## Sheet: Supplementary Table 2
Supplementary Table 2. Assembly statistics of Phytophthora cinnamomi transcriptome
	Total number of raw reads	Number of transcripts after filtering low expression transcripts
Castanea sativa	64 905 380	12274
Castanea crenata	42 151 073	13003
2hai	195 160	220
48hai	40 953 887	12164
72hai	65 907 406	13119
All samples	107 056 453	19 981

## Sheet: Supplementary Table 3
Supplementary Table 3. De novo assembly statistics of Castanea sativa and Castanea crenata transcriptomes
	Castanea sativa	Castanea crenata
Total number of raw reads	576 168 729	629 509 367
Total number of read pairs after trimming and removed Phytophthora cinnamomi mapped reads	526 235 272	587 735 345
Number of contigs in de novo transcriptome assembly	3 550 870	2 607 394
Number of transcripts in de novo transcriptome assembly after filtering	98 389	95 820
Number of transcripts in de novo transcriptome assembly after Streptophyta-filtering	14 733	15 314
Average transcripts length	611.88	690.37
N50	660	824
GC %	42.16	41.71

## Sheet: Supplementary Table 4
Supplementary Table 4. Phytophthora cinnamomi differentially expressed genes in Castanea crenata roots when compared to Castanea sativa at 2, 48 and 72 hours after inoculation. Cells and numbers highlighted in green or red correspond to up- and downregulated genes, respectivelly. NA-Non-applicable (gene is not differentially expressed for that condition). logFC: log2fold change; FDR: false discov…
	Differential expression						Annotation
Transcript	logFC_2h	FDR_2h	logFC_48h	FDR_48h	logFC_72h	FDR_72h	Protein.ID
IUM83_00151	NA	NA	-1.3068	0.0293	NA	NA	KAG6609546.1	Sodium-coupled neutral amino acid transporter
IUM83_00165	NA	NA	2.6517	0.028	3.2119	2.81e-35	KAG6610122.1	Major Facilitator Superfamily (MFS)
							KAG6610120.1
							KAG6610121.1
IUM83_00238	NA	NA	NA	NA	-1.4347	0.00161	KAG6610257.1	Zinc finger protein gcs1
IUM83_00313	-2.0242	0.0179	NA	NA	NA	NA	KAG6610290.1	60S ribosomal protein L9
IUM83_00338	NA	NA	1.5443	0.0223	NA	NA	KAG6609897.1	Lysosomal beta glucosidase
IUM83_00365	NA	NA	-4.0183	7.77e-18	NA	NA	KAG6609417.1	putative glutathione S-transferase
IUM83_00441	NA	NA	-1.7181	0.00482	NA	NA	KAG6610096.1	DEAD/DEAH box RNA helicase
IUM83_00481	NA	NA	NA	NA	-1.1371	0.00937	KAG6609985.1	putative membrane protein
IUM83_00569	2.5601	0.00197	NA	NA	NA	NA	KAG6609834.1	malate synthase A
							KAG6609833.1
IUM83_00682	NA	NA	1.3276	0.0422	NA	NA	KAG6609450.1	histone H3
IUM83_00727	NA	NA	-1.2564	0.00488	NA	NA	KAG6610035.1	mitochondrial protein
IUM83_00797	NA	NA	-2.0132	0.0223	NA	NA	KAG6609389.1	Calcineurin-like phosphoesterase
IUM83_00861	NA	NA	2.197	0.0223	NA	NA	KAG6609481.1	Amino acid/polyamine transporter
							KAG6609480.1
IUM83_00862	NA	NA	1.8138	0.019	NA	NA	KAG6609482.1	Amino acid/polyamine transporter
IUM83_01109	NA	NA	2.6502	0.00616	NA	NA	KAG6618891.1	putative peptidase
IUM83_01293	NA	NA	NA	NA	-1.0518	0.0302	KAG6618958.1	M96 mating-specific protein family
IUM83_01350	NA	NA	-1.476	3.22e-08	NA	NA	KAG6618847.1	TKL protein kinase
IUM83_01363	NA	NA	NA	NA	-1.4611	0.0324	KAG6618499.1	Zinc finger, C2H2
IUM83_01521	NA	NA	NA	NA	1.1164	0.0105	KAG6618969.1	HSF-type DNA-binding protein
							KAG6618968.1
IUM83_01544	NA	NA	NA	NA	1.0697	0.0251	KAG6618292.1	Calcineurin-like phosphoesterase
IUM83_01755	NA	NA	-2.9034	3.22e-05	NA	NA	KAG6623954.1	ribonucleoside-triphosphate reductase, adenosylcobalamin-dependent
IUM83_01952	NA	NA	NA	NA	1.1424	0.00643	KAG6624042.1	Major Facilitator Superfamily (MFS)
IUM83_01959	NA	NA	1.6796	0.0488	NA	NA	KAG6624038.1	Neutral ceramidase
							KAG6624039.1
IUM83_02010	NA	NA	NA	NA	5.2731	6.48e-07	KAG6623481.1	Major Facilitator Superfamily (MFS)
IUM83_02159	2.0238	0.000208	NA	NA	NA	NA	KAG6624022.1	Glycosyl transferase
IUM83_02175	NA	NA	NA	NA	3.2245	0.0279	KAG6623861.1	Glycoside hydrolase
IUM83_02219	NA	NA	-1.442	0.0314	NA	NA	KAG6623688.1	hypothetical protein
IUM83_02371	NA	NA	NA	NA	2.644	0.00057	KAG6617202.1	HECT E3 ubiquitin ligase
IUM83_02601	NA	NA	NA	NA	2.2196	3.59e-06	KAG6617592.1	Catalase
IUM83_02662	NA	NA	NA	NA	2.4573	0.00063	KAG6617612.1	hypothetical protein
IUM83_02685	NA	NA	NA	NA	-1.4655	0.00937	KAG6617224.1	CAMK/CAMKL protein kinase
IUM83_02691	NA	NA	NA	NA	1.7585	0.00549	KAG6617467.1	serine/threonine protein kinase
IUM83_02725	NA	NA	NA	NA	1.2696	0.012	KAG6586995.1	P-type ATPase (P-ATPase) Superfamily
IUM83_02744	NA	NA	-3.4569	2.81e-18	NA	NA	KAG6587237.1	hypothetical protein
IUM83_02788	NA	NA	1.8336	0.000355	2.0372	0.0136	KAG6587356.1	Tartrate-resistant acid phosphatase type 5
IUM83_02833	NA	NA	1.2411	0.0395	NA	NA	KAG6586963.1	Purine-cytosine permease
IUM83_02876	NA	NA	-1.4595	0.00052	-1.2027	0.00996	KAG6586986.1	putative inorganic phosphate transporter
IUM83_02905	NA	NA	NA	NA	3.7545	0.00063	KAG6587075.1	SMP-30/Gluconolaconase/LRE-like region
IUM83_03028	NA	NA	NA	NA	-1.1228	0.017	KAG6587149.1	hypothetical protein
IUM83_03111	-1.6481	0.0189	NA	NA	NA	NA	KAG6612533.1	5-methyltetrahydropteroyltriglutamate-homocysteine S-methyltransferase
IUM83_03208	NA	NA	-2.2888	0.000388	NA	NA	KAG6612737.1	putative DNA-binding protein
IUM83_03588	NA	NA	1.9363	5.84e-05	NA	NA	KAG6616269.1	putative 12-oxophytodienoate reductase
IUM83_03603	NA	NA	NA	NA	5.7909	6.08e-05	KAG6616278.1	Aldose 1-epimerase
IUM83_03614	NA	NA	NA	NA	3.9316	0.000233	KAG6616105.1	neutral zinc metallopeptidase, Zn-binding site
IUM83_03621	NA	NA	1.1796	0.0238	NA	NA	KAG6616044.1	hypothetical protein
IUM83_03646	NA	NA	1.1267	0.0217	1.302	0.00308	KAG6616076.1	Avr1b-1 Avirulence-like protein
IUM83_03647	NA	NA	NA	NA	3.0024	0.00391	KAG6616339.1	putative GPI-anchored protein
IUM83_03650	NA	NA	NA	NA	5.8228	6.41e-05	KAG6616145.1	putative GPI-anchored protein
IUM83_03652	NA	NA	NA	NA	5.1253	0.00153	KAG6616144.1	putative GPI-anchored protein
IUM83_03654	NA	NA	NA	NA	3.8672	0.000667	KAG6616074.1	GPI-anchored protein
							KAG6616073.1
IUM83_03658	NA	NA	NA	NA	3.2313	0.000459	KAG6616146.1	GPI-anchored protein
IUM83_03663	NA	NA	NA	NA	1.8353	0.000392	KAG6616324.1	Cysteine-rich protein
IUM83_03671	NA	NA	NA	NA	3.807	0.00643	KAG6616121.1	Glyceraldehyde-3-phosphate dehydrogenase
IUM83_03767	NA	NA	NA	NA	-6.0134	9e-07	KAG6615982.1	ethanolamine kinase A
IUM83_03849	2.7461	0.000122	NA	NA	NA	NA	KAG6616035.1	putative polygalacturonase
IUM83_03852	NA	NA	NA	NA	6.467	5.38e-05	KAG6616008.1	putative polygalacturonase
IUM83_03900	NA	NA	NA	NA	2.8768	0.0128	KAG6614740.1	berberine-like protein
IUM83_03962	NA	NA	-2.3094	0.0011	NA	NA	KAG6614746.1	Nef-associated protein 1
IUM83_03964	NA	NA	-7.9522	3.34e-08	NA	NA	KAG6614747.1	hypothetical protein
IUM83_03967	NA	NA	-2.4647	1.14e-06	NA	NA	KAG6614749.1	Nef-associated protein 1
IUM83_04021	NA	NA	NA	NA	1.339	0.00939	KAG6614525.1	hypothetical protein
IUM83_04088	NA	NA	3.8644	0.00055	NA	NA	KAG6614589.1	hypothetical protein
IUM83_04135	NA	NA	2.2383	0.0238	NA	NA	KAG6614653.1	Purine-cytosine permease
IUM83_04216	NA	NA	NA	NA	1.4989	0.0154	KAG6614509.1	putative glycoside hydrolase
IUM83_04218	NA	NA	NA	NA	1.2367	0.00466	KAG6614507.1	Beta-glucosidase 32
IUM83_04310	NA	NA	NA	NA	2.8075	0.0411	KAG6613664.1	Lysosomal thioesterase PPT2-B
IUM83_04477	NA	NA	-1.0452	0.0103	NA	NA	KAG6613389.1	putative glutathione S-transferase
IUM83_04480	NA	NA	-1.7253	2.22e-07	NA	NA	KAG6613579.1	putative glutathione S-transferase
IUM83_04481	NA	NA	-1.4319	0.00562	NA	NA	KAG6613581.1	putative glutathione S-transferase
IUM83_04535	NA	NA	-1.0875	0.0488	NA	NA	KAG6613635.1	Calreticulin precursor
IUM83_04604	2.0429	0.00544	NA	NA	NA	NA	KAG6617132.1	putative 1,3-beta-glucanosyltransferase
IUM83_04626	NA	NA	1.1124	0.0223	NA	NA	KAG6616987.1	Glutamine synthetase
IUM83_04809	NA	NA	NA	NA	2.959	0.0458	KAG6617067.1	putative secreted RxLR effector protein
IUM83_04831	NA	NA	1.2046	0.0313	NA	NA	KAG6616961.1	hypothetical protein
IUM83_04980	NA	NA	NA	NA	-3.5629	0.00937	KAG6615442.1	Dual specificity protein phosphatase CDC14B
IUM83_05088	1.83	0.0359	NA	NA	NA	NA	KAG6615587.1	Mitochondrial Carrier (MC) Family
IUM83_05129	NA	NA	-1.6088	0.0109	NA	NA	KAG6615531.1	N-acetyltransferase-like protein
IUM83_05201	NA	NA	-1.9834	0.0295	NA	NA	KAG6615429.1	ATP-binding Cassette (ABC) Superfamily; pleiotropic drug resistance protein ABC superfamily
							KAG6615428.1
IUM83_05265	NA	NA	-1.0942	0.00414	NA	NA	KAG6622599.1	Fatty acid desaturase
IUM83_05431	NA	NA	-2.114	0.028	NA	NA	KAG6622478.1	NAD-specific glutamate dehydrogenase
IUM83_05483	NA	NA	NA	NA	2.3771	0.00937	KAG6622403.1	hypothetical protein
IUM83_05707	NA	NA	NA	NA	2.0042	0.0194	KAG6620066.1	alcohol dehydrogenase
IUM83_05715	NA	NA	NA	NA	3.6272	4.27e-06	KAG6619941.1	Amino Acid/Auxin Permease (AAAP) Family
IUM83_05722	NA	NA	-1.1304	0.00538	NA	NA	KAG6619979.1	Sarcosine oxidase
IUM83_05758	-1.8872	0.0143	NA	NA	NA	NA	KAG6620176.1	hsp70-like protein
IUM83_05761	NA	NA	NA	NA	2.2764	0.0302	KAG6620167.1	nuclear LIM factor interactor-interacting protein
IUM83_05843	NA	NA	-2.2	0.000443	NA	NA	KAG6619951.1	Histone-binding protein RBBP7
IUM83_05866	NA	NA	-1.9713	0.0388	NA	NA	KAG6619934.1	putative sodium-dependent phosphate transporter LER!! https://journals.plos.org/plospathogens/article?id=10.1371/journal.ppat.1006097
IUM83_05885	NA	NA	NA	NA	3.1428	1.7e-05	KAG6583259.1	serine protease trypsin-like protein
IUM83_05922	NA	NA	-1.0246	0.0153	NA	NA	KAG6583167.1	Formylglycine-generating sulphatase enzyme domain
							KAG6583166.1
IUM83_06118	1.6486	0.00992	NA	NA	NA	NA	KAG6583232.1	Transglutaminase elicitor M81C
IUM83_06260	NA	NA	-1.5771	0.026	NA	NA	KAG6623326.1	Alkaline phosphatase
IUM83_06304	NA	NA	NA	NA	-1.6386	0.0136	KAG6623299.1	transposon expressed
IUM83_06316	-1.8227	0.00817	NA	NA	NA	NA	KAG6623370.1	papain-like cysteine protease C1
							KAG6623371.1
IUM83_06485	NA	NA	1.6708	0.031	2.6863	0.0322	KAG6610437.1	putative secreted RxLR effector protein
IUM83_06502	NA	NA	-1.0639	0.0181	NA	NA	KAG6610722.1	hypothetical protein
							KAG6610721.1
IUM83_06503	2.5563	0.000208	NA	NA	1.6239	0.0127	KAG6610720.1	putative suppressor of necrosis 1
IUM83_06638	NA	NA	-1.4998	0.00506	-2.2817	0.0164	KAG6610695.1	Proton-dependent Oligopeptide Transporter (POT) Family
IUM83_06713	NA	NA	NA	NA	3.1207	0.00715	KAG6610446.1	serine protease trypsin-like protein
IUM83_06726	NA	NA	-1.8939	0.00983	NA	NA	KAG6610600.1	elicitin
IUM83_06732	NA	NA	NA	NA	-2.597	0.034	KAG6610698.1	basic elicitin
IUM83_06738	NA	NA	-1.6553	0.00176	NA	NA	KAG6610502.1	Elicitin-like protein
IUM83_06961	NA	NA	NA	NA	1.2797	0.022	KAG6603013.1	NAD(P)H:quinone oxidoreductase, type IV
IUM83_06981	NA	NA	1.1032	0.00377	1.404	0.00404	KAG6602895.1	hypothetical protein
IUM83_07025	NA	NA	-1.8722	0.00891	NA	NA	KAG6602763.1	putative glycoside hydrolase family 30 protein beta-glucosidase/xylosidase
IUM83_07459	NA	NA	-2.9384	2.17e-18	NA	NA	KAG6622117.1	hypothetical protein
IUM83_07467	NA	NA	-1.9715	6.51e-05	NA	NA	KAG6621861.1	hypothetical protein
IUM83_07699	NA	NA	2.1495	2.3e-05	1.8613	1.05e-05	KAG6597787.1	putative aquaporin
IUM83_07865	-2.1188	0.0494	NA	NA	NA	NA	KAG6584675.1	hypothetical protein
IUM83_07866	-2.6345	0.0109	NA	NA	NA	NA	KAG6584506.1	E3 ubiquitin ligase complex SCF subunit scon-3
IUM83_07900	NA	NA	NA	NA	1.5054	0.000149	KAG6584755.1	Inositol oxygenase
							KAG6584754.1
IUM83_07901	NA	NA	NA	NA	2.1998	1.86e-08	KAG6584757.1	Inositol oxygenase
							KAG6584756.1
IUM83_07908	NA	NA	2.0185	0.00482	NA	NA	KAG6584745.1	WRKY transcription factor 19
							KAG6584744.1
							KAG6584746.1
IUM83_07931	NA	NA	NA	NA	-1.354	0.00063	KAG6584587.1	WRKY transcription factor 19
IUM83_07937	NA	NA	-1.2933	0.00277	NA	NA	KAG6584585.1	transient receptor potential Ca2 channel (TRP-CC) family protein
IUM83_07938	NA	NA	-1.9931	0.000124	NA	NA	KAG6584590.1	hypothetical protein
IUM83_08235	NA	NA	-1.5417	0.0238	NA	NA	KAG6610941.1	Glycoside hydrolase family 17-like protein
IUM83_08387	NA	NA	-1.7209	0.00541	NA	NA	KAG6584962.1	Phosphate:H+ symporter
IUM83_08490	NA	NA	NA	NA	-1.2848	0.0351	KAG6585008.1	hypothetical protein
IUM83_08711	NA	NA	NA	NA	1.1707	0.0279	KAG6615012.1	hypothetical protein
IUM83_08928	NA	NA	1.4944	0.00368	NA	NA	KAG6576451.1	Urease, alpha subunit
IUM83_09017	2.4387	0.0309	1.2911	0.0229	NA	NA	KAG6576520.1	Acetyl-coenzyme A synthetase
IUM83_09018	2.9624	6.92e-05	NA	NA	NA	NA	KAG6576532.1	acetate-CoA ligase
IUM83_09115	NA	NA	NA	NA	1.58	0.000342	KAG6622902.1	xylose isomerase
IUM83_09210	NA	NA	NA	NA	1.0711	0.0103	KAG6622859.1	NmrA-like family protein
IUM83_09237	NA	NA	NA	NA	-1.7415	0.0351	KAG6622871.1	hypothetical protein
IUM83_09401	NA	NA	-2.0421	5.84e-05	NA	NA	KAG6598136.1	putative serine protease family S54
IUM83_09431	NA	NA	NA	NA	1.6077	0.0375	KAG6598027.1	nitrilotriacetate monooxygenase component B-like protein
IUM83_09638	NA	NA	NA	NA	3.4466	0.0414	KAG6617879.1	Secreted RxLR effector peptide protein
IUM83_09744	NA	NA	-1.7187	0.0227	NA	NA	KAG6622187.1	WD40 protein
IUM83_09771	NA	NA	-1.091	0.00205	NA	NA	KAG6622124.1	hypothetical protein
							KAG6622125.1
IUM83_10092	2.6936	5.85e-05	NA	NA	NA	NA	KAG6614292.1	hypothetical protein
IUM83_10421	NA	NA	NA	NA	1.5495	0.00285	KAG6577963.1	hypothetical protein
IUM83_10585	NA	NA	NA	NA	3.4041	0.00108	KAG6612319.1	hypothetical protein
IUM83_10605	NA	NA	3.278	0.0427	1.5657	0.00155	KAG6612339.1	WRKY transcription factor 19
IUM83_10698	2.0125	0.0195	NA	NA	1.6283	0.017	KAG6612433.1	polyadenylation factor i yth1 (cpsf subunit)
IUM83_10740	NA	NA	-1.6875	0.00269	NA	NA	KAG6612254.1	Amino Acid/Auxin Permease (AAAP) Family
IUM83_10741	NA	NA	-2.1444	2.17e-07	NA	NA	KAG6612380.1	Amino Acid/Auxin Permease (AAAP) Family
IUM83_10784	NA	NA	NA	NA	2.7561	1.82e-11	KAG6574667.1	Bidirectional sugar transporter SWEET7b
IUM83_10785	NA	NA	NA	NA	2.1549	6.27e-05	KAG6574735.1	NAD binding dehydrogenase
IUM83_10809	NA	NA	NA	NA	-1.6557	0.0013	KAG6574570.1	D-lactate dehydrogenase
IUM83_10890	NA	NA	NA	NA	1.2417	0.0196	KAG6574710.1	SCP-like extracellular protein
							KAG6574709.1
IUM83_11010	NA	NA	-6.368	7.09e-20	NA	NA	KAG6621307.1	Isoflavone reductase
IUM83_11108	NA	NA	NA	NA	1.4952	0.00659	KAG6621355.1	Drug/Metabolite transporter (DMT) Superfamily
IUM83_11130	NA	NA	NA	NA	-1.1767	0.0289	KAG6621430.1	Phosphatidylinositol class b
IUM83_11165	NA	NA	NA	NA	-1.143	0.00257	KAG6621313.1	PNS1-like protein
							KAG6621312.1
IUM83_11201	NA	NA	NA	NA	-1.2681	0.0136	KAG6591015.1	valine-tRNA ligase
IUM83_11235	NA	NA	NA	NA	2.0239	1.39e-05	KAG6591115.1	Lysosomal beta glucosidase
IUM83_11240	NA	NA	2.5507	0.00277	2.4534	0.00404	KAG6591028.1	Lysosomal beta glucosidase
IUM83_11329	NA	NA	1.3728	0.0013	NA	NA	KAG6590977.1	Small secreted protein
IUM83_11464	NA	NA	-1.6831	0.00265	NA	NA	KAG6579755.1	Pyridoxal phosphate phosphatase
IUM83_11479	NA	NA	4.7282	0.0313	2.1098	0.0163	KAG6579862.1	Ammonium Transporter (Amt) Family
IUM83_11493	NA	NA	2.5597	0.00506	NA	NA	KAG6579833.1	Ammonium Transporter (Amt) Family
IUM83_11494	NA	NA	5.378	1.62e-07	NA	NA	KAG6579803.1	Ammonium Transporter (Amt) Family
IUM83_11640	NA	NA	-2.5703	0.000846	NA	NA	KAG6620803.1	hypothetical protein
IUM83_11703	NA	NA	NA	NA	3.2402	0.00025	KAG6620820.1	NAD(P)H:quinone oxidoreductase, type IV
IUM83_11890	NA	NA	-1.1661	0.0013	NA	NA	KAG6612993.1	acyl-CoA desaturase
IUM83_11967	NA	NA	1.0959	0.00506	NA	NA	KAG6613053.1	Major Facilitator Superfamily (MFS)
IUM83_12031	NA	NA	NA	NA	-1.6016	0.0102	KAG6615878.1	eukaryotic translation initiation factor
IUM83_12104	NA	NA	1.3242	0.0109	NA	NA	KAG6615872.1	hypothetical protein
IUM83_12198	NA	NA	-1.6352	0.0217	NA	NA	KAG6623126.1	necrosis inducing-like protein NPP1 type
IUM83_12205	NA	NA	NA	NA	1.4001	0.0141	KAG6623108.1	putative phenol acid carboxylase
IUM83_12282	NA	NA	NA	NA	2.7843	0.0164	KAG6623072.1	hypothetical protein
IUM83_12298	NA	NA	4.2268	6.15e-05	NA	NA	KAG6623037.1	putative glycoside hydrolase
IUM83_12312	NA	NA	1.6892	0.000239	NA	NA	KAG6623053.1	CRN-like protein
IUM83_12344	NA	NA	NA	NA	-7.7456	2.71e-06	KAG6623157.1	ethanolamine kinase A
IUM83_12400	NA	NA	-1.8867	0.00562	NA	NA	KAG6592520.1	multiple inositol polyphosphate phosphatase
IUM83_12454	2.0914	0.000122	NA	NA	NA	NA	KAG6592659.1	nascent polypeptide-associated complex subunit alpha isoform X1
IUM83_12505	NA	NA	3.569	5.01e-06	2.6413	0.000168	KAG6592571.1	Equilibrative nucleoside transporter 2
							KAG6592570.1
IUM83_12506	NA	NA	-1.36	0.0107	NA	NA	KAG6592580.1	Equilibrative Nucleoside Transporter (ENT) Family
IUM83_12603	NA	NA	NA	NA	-1.444	0.00139	KAG6611259.1	hypothetical protein
IUM83_12643	NA	NA	NA	NA	2.363	0.0425	KAG6611280.1	Major Facilitator Superfamily (MFS)
IUM83_12754	NA	NA	NA	NA	2.974	0.00063	KAG6611228.1	Histidine triad nucleotide-binding protein 3
IUM83_12886	NA	NA	1.9077	0.0418	NA	NA	KAG6608919.1	hypothetical protein
IUM83_12928	NA	NA	NA	NA	-1.8176	0.0392	KAG6608902.1	TKL protein kinase
IUM83_12977	NA	NA	NA	NA	-1.9188	0.00937	KAG6616658.1	hypothetical protein
IUM83_13000	NA	NA	NA	NA	2.0411	0.00404	KAG6616619.1	Family 3 glycoside hydrolase
IUM83_13001	NA	NA	1.3931	0.0388	2.3017	0.00063	KAG6616620.1	Triacylglycerol Lipase
IUM83_13002	NA	NA	1.5367	0.00205	2.1415	0.0154	KAG6616617.1	Family 3 glycoside hydrolase; family 3 glycoside hydrolase
							KAG6616616.1
IUM83_13119	NA	NA	-1.1033	0.00479	NA	NA	KAG6616672.1	putative ribulose-1,5 bisphosphate carboxylase/oxygenase small subunit N-methyltransferase I
IUM83_13124	NA	NA	-2.186	0.000787	NA	NA	KAG6616576.1	magnesium-dependent phosphatase-1
IUM83_13249	NA	NA	NA	NA	2.6006	0.00549	KAG6599691.1	Phosphatidate cytidylyltransferase
IUM83_13621	NA	NA	NA	NA	1.612	0.0227	KAG6619343.1	hypothetical protein; Appr-1-p processing enzyme family protein
							KAG6619342.1
IUM83_13662	NA	NA	-1.9117	0.0373	NA	NA	KAG6611567.1	sodium-dependent phosphate transporter 1-B-like
IUM83_13747	NA	NA	NA	NA	-2.6481	0.00937	KAG6611548.1	Histone-lysine N-methyltransferase EZH2
IUM83_14089	NA	NA	NA	NA	1.9642	0.0483	KAG6604549.1	Elongation factor 1-alpha
IUM83_14115	NA	NA	1.8321	0.0185	NA	NA	KAG6604550.1	Mitochondrial import inner membrane translocase subunit Tim21
IUM83_14240	NA	NA	NA	NA	2.0825	0.0154	KAG6611897.1	Zinc finger protein
IUM83_14241	NA	NA	NA	NA	1.8827	0.0068	KAG6611896.1	Zinc finger protein
IUM83_14257	NA	NA	NA	NA	-1.7998	0.00606	KAG6611784.1	hypothetical protein
IUM83_14314	NA	NA	NA	NA	-1.0037	0.0351	KAG6606477.1	Sterol 3-beta-glucosyltransferase
IUM83_14481	NA	NA	NA	NA	2.4384	6.27e-05	KAG6614428.1	hypothetical protein
IUM83_14714	NA	NA	NA	NA	2.1759	0.00185	KAG6596042.1	GlucoKinase
IUM83_14834	1.4889	0.00862	NA	NA	NA	NA	KAG6608777.1	Secretory protein OPEL
							KAG6608776.1
IUM83_14851	NA	NA	-1.8514	0.0104	NA	NA	KAG6608828.1	L-threonine 3-dehydrogenase
IUM83_14856	NA	NA	2.2358	0.019	NA	NA	KAG6608794.1	Serine/threonine protein Kinase
IUM83_15063	NA	NA	2.6378	0.0011	NA	NA	KAG6612134.1	Polysaccharide lyase
IUM83_15461	NA	NA	NA	NA	-1.7562	0.00408	KAG6572821.1	putative sphingomyelinase phosphodiesterase
IUM83_15468	NA	NA	NA	NA	2.1662	0.0179	KAG6572783.1	Antibiotic biosynthesis monooxygenase
IUM83_15793	NA	NA	1.8806	0.0196	NA	NA	KAG6580199.1	hypothetical protein
IUM83_15989	NA	NA	-1.0262	0.00803	NA	NA	KAG6580041.1	Zinc finger protein
IUM83_16017	NA	NA	NA	NA	2.2542	0.0279	KAG6580078.1	hypothetical protein
IUM83_16117	2.758	0.000196	NA	NA	NA	NA	KAG6592753.1	glucan endo-1
IUM83_16123	NA	NA	-1.3016	0.00526	NA	NA	KAG6592787.1	Elongation of very long chain fatty acids protein
IUM83_16198	NA	NA	NA	NA	1.7878	0.00899	KAG6586585.1	Phosphatidic acid phosphatase
IUM83_16544	NA	NA	3.2389	6.62e-06	NA	NA	KAG6584871.1	WRKY transcription factor 19
IUM83_16595	NA	NA	-1.5191	0.0271	NA	NA	KAG6584810.1	putative glycosyl hydrolase family 30 protein
IUM83_16650	NA	NA	1.4441	0.0494	NA	NA	KAG6586740.1	Clavaminate synthase-like protein
IUM83_16748	NA	NA	NA	NA	9.2089	0.000171	KAG6577873.1	Mucin-like protein 2
IUM83_16749	NA	NA	NA	NA	4.5566	0.000168	KAG6577839.1	Mucin-like protein 2
IUM83_17013	NA	NA	NA	NA	-1.4307	0.00549	KAG6613193.1	Calcium/calmodulin-dependent protein kinase type II subunit alpha
							KAG6613192.1
IUM83_17338	NA	NA	2.6879	0.00042	2.7693	1.36e-09	KAG6582883.1	Sugar transporter
IUM83_17339	NA	NA	2.7717	0.011	2.8408	9.64e-23	KAG6582884.1	Sugar transporter
IUM83_17344	NA	NA	-1.9166	0.0102	NA	NA	KAG6582856.1	ATP-binding Cassette (ABC) Superfamily
IUM83_17497	1.8557	0.0143	NA	NA	NA	NA	KAG6612039.1	hypothetical protein
IUM83_17498	1.5758	0.00456	NA	NA	NA	NA	KAG6611971.1	hypothetical protein
IUM83_17790	NA	NA	-1.2077	0.00791	NA	NA	KAG6576259.1	nucleosome binding protein
IUM83_17858	NA	NA	NA	NA	2.3453	3.11e-05	KAG6594323.1	cell 5A endo-1,4-betaglucanase
IUM83_17871	NA	NA	2.1598	0.0223	NA	NA	KAG6594307.1	Kazal-like serine protease inhibitor domain and phox-like domain-containing protein
IUM83_17905	NA	NA	NA	NA	-1.4405	0.000314	KAG6594345.1	hypothetical protein
IUM83_17914	NA	NA	NA	NA	1.2776	0.00917	KAG6616747.1	Zinc finger, RING/FYVE/PHD-type
IUM83_17917	NA	NA	NA	NA	1.6127	0.0128	KAG6616760.1	START-like domain
IUM83_17919	NA	NA	NA	NA	1.5048	0.0262	KAG6616746.1	START-like domain
IUM83_17937	NA	NA	NA	NA	2.5687	0.0209	KAG6616795.1	E3 ubiquitin ligase
IUM83_18014	NA	NA	2.0186	0.0153	NA	NA	KAG6576190.1	Brefeldin A-inhibited guanine nucleotide-exchange protein 1
IUM83_18171	NA	NA	NA	NA	2.3062	0.0142	KAG6586711.1	Amino acid/polyamine transporter
IUM83_18263	NA	NA	1.445	0.0227	NA	NA	KAG6595801.1	formaldehyde dehydrogenase AdhA
IUM83_18329	NA	NA	-1.1206	0.0314	NA	NA	KAG6590591.1	Niemann-Pick C1 protein
IUM83_18375	NA	NA	NA	NA	1.5553	0.022	KAG6590920.1	homogentisate 1,2-dioxygenase
IUM83_18577	NA	NA	-1.3299	0.0238	NA	NA	KAG6613761.1	ATP-dependent helicase
IUM83_18608	NA	NA	NA	NA	-4.2452	0.000159	KAG6596114.1	Transmembrane protein
IUM83_18636	1.9984	0.000287	NA	NA	NA	NA	KAG6596081.1	pre-mRNA 3' end processing protein WDR33-like
IUM83_18831	NA	NA	-1.2804	0.000787	NA	NA	KAG6586882.1	Lysophospholipid acyltransferase
IUM83_19166	NA	NA	-2.3146	2.04e-08	NA	NA	KAG6595898.1	Sodium-dependent phosphate transporter
IUM83_19171	NA	NA	NA	NA	2.106	0.00404	KAG6595892.1	putative copine-like protein
IUM83_19172	NA	NA	NA	NA	2.1479	0.0392	KAG6595861.1	secreted protein

## Sheet: Supplementary Table 5
Supplementary Table 5. Gene Ontology (GO) enrichment analysis of Phytophthora cinnamomi differentially expressed genes in Castanea crenata roots compared with Castanea sativa, at 2, 48, and 72 hours after inoculation (hai). Analysis was performed by using the hypergeometric statistial test and significantly enriched categories were selected based on the adusted p-value ≤ 0.05 (FDR).
		GO I.D.	Description	GeneRatio	BgRatio	pvalue	p.adjust (FDR)	DEG Count
2hai	Upregulated	GO:0004650	polygalacturonase activity	1/6	33/5085	0.0383303	0.0383303	1
	Downregulated	GO:0008234	cysteine-type peptidase activity	1/2	16/5085	0.00628374	0.00628374	1
48hai	Upregulated	GO:0005337	nucleoside transmembrane transporter activity	2/15	10/5085	0.000360585	0.00126205	2
		GO:1901642	nucleoside transmembrane transport	2/15	10/5085	0.000360585	0.00126205	2
		GO:0000786	nucleosome	1/15	13/5085	0.0377204	0.0880142	1
		GO:0035091	phosphatidylinositol binding	2/15	137/5085	0.0601726	0.0921589	2
		GO:0030246	carbohydrate binding	1/15	23/5085	0.0658278	0.0921589	1
		GO:0046982	protein heterodimerization activity	1/15	29/5085	0.0823225	0.0960429	1
		GO:0010181	FMN binding	1/15	61/5085	0.165798	0.165798	1
	Downregulated	GO:0006749	glutathione metabolic process	4/21	33/5085	8.1429e-06	8.95719e-05	4
		GO:0008213	protein alkylation	3/21	17/5085	3.97855e-05	0.00021882	3
		GO:0034053	modulation by symbiont of host defense-related programmed cell death	2/21	37/5085	0.00991768	0.0363648	2
		GO:0005337	nucleoside transmembrane transporter activity	1/21	10/5085	0.0405741	0.088914	1
		GO:1901642	nucleoside transmembrane transport	1/21	10/5085	0.0405741	0.088914	1
		GO:0035725	sodium ion transmembrane transport	1/21	12/5085	0.0484985	0.088914	1
		GO:0003993	acid phosphatase activity	1/21	16/5085	0.0641608	0.100824	1
		GO:0004348	glucosylceramidase activity	1/21	24/5085	0.0947517	0.116573	1
		GO:0006665	sphingolipid metabolic process	1/21	27/5085	0.105976	0.116573	1
		GO:0070615	nucleosome-dependent ATPase activity	1/21	27/5085	0.105976	0.116573	1
		GO:0051082	unfolded protein binding	1/21	44/5085	0.167118	0.167118	1
72hai	Upregulated	GO:0005337	nucleoside transmembrane transporter activity	2/25	10/5085	0.00101948	0.00917533	2
		GO:1901642	nucleoside transmembrane transport	2/25	10/5085	0.00101948	0.00917533	2
		GO:0010181	FMN binding	3/25	61/5085	0.00313098	0.0187859	3
		GO:0004605	phosphatidate cytidylyltransferase activity	1/25	12/5085	0.0574881	0.144888	1
		GO:0006558	L-phenylalanine metabolic process	1/25	12/5085	0.0574881	0.144888	1
		GO:0016024	CDP-diacylglycerol biosynthetic process	1/25	12/5085	0.0574881	0.144888	1
		GO:0019829	ATPase-coupled cation transmembrane transporter activity	1/25	13/5085	0.0621329	0.144888	1
		GO:0006979	response to oxidative stress	1/25	14/5085	0.0667557	0.144888	1
		GO:0003993	acid phosphatase activity	1/25	16/5085	0.0759357	0.144888	1
		GO:0030248	cellulose binding	1/25	17/5085	0.0804931	0.144888	1
		GO:0030246	carbohydrate binding	1/25	23/5085	0.107388	0.175726	1
		GO:0004721	phosphoprotein phosphatase activity	1/25	29/5085	0.133527	0.180651	1
		GO:0106310	protein serine kinase activity	1/25	31/5085	0.142075	0.180651	1
		GO:0106311	protein threonine kinase activity	1/25	32/5085	0.146319	0.180651	1
		GO:0004650	polygalacturonase activity	1/25	33/5085	0.150542	0.180651	1
		GO:0006096	glycolytic process	1/25	43/5085	0.19169	0.215651	1
		GO:0071949	FAD binding	1/25	52/5085	0.227081	0.240439	1
		GO:0006470	protein dephosphorylation	1/25	69/5085	0.289914	0.289914	1
	Downregulated	GO:0005096	GTPase activator activity	1/4	22/5085	0.0171989	0.0431962	1
		GO:0034053	modulation by symbiont of host defense-related programmed cell death	1/4	37/5085	0.0287975	0.0431962	1
		GO:0035091	phosphatidylinositol binding	1/4	137/5085	0.10352	0.10352	1

## Sheet: Supplementary Table 6
Supplementary Table 6. Selected genes from Phytophthora cinnamomi differential expression analysis of Castanea crenata compared to Castanea sativa at 2, 48 and 72 hours after inoculation. Represented transcripts encode for effectors of pathogen attack, cell wall degrading enzymes (CWDE), nutrient and metabolite transporters, proteins related to hyphal growth and putative effectors of pathogen def…
Proposed function	Transcript	logFC_2h	logFC_48h	logFC_72h	Annotation
Effectors of pathogen attack	IUM83_03603	NA	NA	5.79	Aldose 1-epimerase
	IUM83_03646	NA	1.13	1.3	Avr1b-1 Avirulence-like protein
	IUM83_04809	NA	NA	2.96	putative secreted RxLR effector protein
	IUM83_06118	1.65	NA	NA	Transglutaminase elicitor M81C
	IUM83_06485	NA	1.67	2.69	putative secreted RxLR effector protein
	IUM83_06503	2.56	NA	1.62	putative suppressor of necrosis 1
	IUM83_06726	NA	-1.89	NA	elicitin
	IUM83_06732	NA	NA	-2.6	basic elicitin
	IUM83_06738	NA	-1.66	NA	Elicitin-like protein
	IUM83_09638	NA	NA	3.45	Secreted RxLR effector peptide protein
	IUM83_12198	NA	-1.64	NA	necrosis inducing-like protein NPP1 type
	IUM83_12312	NA	1.69	NA	CRN-like protein
	IUM83_14834	1.49	NA	NA	Secretory protein OPEL
CWDE	IUM83_02175	NA	NA	3.22	Glycoside hydrolase
	IUM83_03849	2.75	NA	NA	putative polygalacturonase
	IUM83_03852	NA	NA	6.47	putative polygalacturonase
	IUM83_04216	NA	NA	1.5	putative glycoside hydrolase
	IUM83_04218	NA	NA	1.24	Beta-glucosidase 32
	IUM83_07025	NA	-1.87	NA	putative glycoside hydrolase family 30 protein beta-glucosidase/xylosidase
	IUM83_08235	NA	-1.54	NA	Glycoside hydrolase family 17-like protein
	IUM83_12298	NA	4.23	NA	putative glycoside hydrolase
	IUM83_13000	NA	NA	2.04	Family 3 glycoside hydrolase
	IUM83_13002	NA	1.54	2.14	Family 3 glycoside hydrolase
	IUM83_15063	NA	2.64	NA	Polysaccharide lyase
	IUM83_16117	2.76	NA	NA	glucan endo-1
	IUM83_16595	NA	-1.52	NA	putative glycosyl hydrolase family 30 protein
	IUM83_17858	NA	NA	2.35	cell 5A endo-1,4-betaglucanase
Nutrient and metabolite transporters	IUM83_00151	NA	-1.31	NA	Sodium-coupled neutral amino acid transporter
	IUM83_00165	NA	2.65	3.21	Major Facilitator Superfamily (MFS)
	IUM83_00861	NA	2.2	NA	Amino acid/polyamine transporter
	IUM83_00862	NA	1.81	NA	Amino acid/polyamine transporter
	IUM83_01952	NA	NA	1.14	Major Facilitator Superfamily (MFS)
	IUM83_02010	NA	NA	5.27	Major Facilitator Superfamily (MFS)
	IUM83_02833	NA	1.24	NA	Purine-cytosine permease
	IUM83_02876	NA	-1.46	-1.2	putative inorganic phosphate transporter
	IUM83_04135	NA	2.24	NA	Purine-cytosine permease
	IUM83_05088	1.83	NA	NA	Mitochondrial Carrier (MC) Family
	IUM83_05715	NA	NA	3.63	Amino Acid/Auxin Permease (AAAP) Family
	IUM83_05866	NA	-1.97	NA	putative sodium-dependent phosphate transporter
	IUM83_06638	NA	-1.5	-2.28	Proton-dependent Oligopeptide Transporter (POT) Family
	IUM83_08387	NA	-1.72	NA	Phosphate:H+ symporter
	IUM83_10740	NA	-1.69	NA	Amino Acid/Auxin Permease (AAAP) Family
	IUM83_10741	NA	-2.14	NA	Amino Acid/Auxin Permease (AAAP) Family
	IUM83_10784	NA	NA	2.76	Bidirectional sugar transporter SWEET7b
	IUM83_11108	NA	NA	1.5	Drug/Metabolite transporter (DMT) Superfamily
	IUM83_11479	NA	4.73	2.11	Ammonium Transporter (Amt) Family
	IUM83_11493	NA	2.56	NA	Ammonium Transporter (Amt) Family
	IUM83_11494	NA	5.38	NA	Ammonium Transporter (Amt) Family
	IUM83_11967	NA	1.1	NA	Major Facilitator Superfamily (MFS)
	IUM83_12505	NA	3.57	2.64	Equilibrative nucleoside transporter 2
	IUM83_12506	NA	-1.36	NA	Equilibrative Nucleoside Transporter (ENT) Family
	IUM83_12643	NA	NA	2.36	Major Facilitator Superfamily (MFS)
	IUM83_13662	NA	-1.91	NA	sodium-dependent phosphate transporter 1-B-like
	IUM83_17338	NA	2.69	2.77	Sugar transporter
	IUM83_17339	NA	2.77	2.84	Sugar transporter
	IUM83_18171	NA	NA	2.31	Amino acid/polyamine transporter
	IUM83_19166	NA	-2.31	NA	Sodium-dependent phosphate transporter
Hyphal growth	IUM83_16748	NA	NA	9.21	Mucin-like protein 2
	IUM83_16749	NA	NA	4.56	Mucin-like protein 2
Pathogen defense strategies	IUM83_02601	NA	NA	2.22	Catalase
	IUM83_17871	NA	2.16	NA	Kazal-like serine protease inhibitor domain and phox-like domain-containing protein

## Sheet: Supplementary Table 7
Supplementary Table 7. Phytophthora cinnamomi genes putatively involved in Phytophthora spp. pathogenicity, growth and sporulation, based on published literature and/or with hits (Coverage>80%; Evalue<E-3) in the pathogen-host interaction database (PHI-BASE). Table shows the 10 most up and downregulated transcripts from expression analysis between Castanea crenata and Castanea sativa root samples…
KO: knock-out phenotype; LP: loss of pathogenicity; RV: reduced virulence; E: effector (plant avirulence factor).
Gene.I.D.	logFC_2h	Annotation	Proposed function	PHI-base
				Gene name	KO	Entry	E-value
IUM83_05758	-1.89	Hsp70-like protein	-	MoSsz1	LP	8181	2.89e-49
IUM83_03111	-1.65	5-methyltetrahydropteroyltriglutamate-homocysteine S-methyltransferase	-	MET6	LP	4688	0
IUM83_14834	1.49	Secretory protein OPEL	Elicitor in P. parasitica	-	-	-	-
			(Chang et al. 2015)
IUM83_06118	1.65	Transglutaminase elicitor M81C	Elicitor-like in P. infestans (Fabritius and Judelson, 2003)	-	-	-	-
IUM83_05088	1.83	Mitochondrial Carrier (MC) Family	-	tptA	RV	9082	7.18e-23
IUM83_02159	2.02	Glycosyl transferase	Putative CAZyme in P. infestans (Wang et al., 2018*)	-	-	-	-
IUM83_04604	2.04	Putative 1,3-beta-glucanosyltransferase	Putative CAZyme in P. infestans (Wang et al. 2018*)	gas1	RV	2808	1.58e-35
IUM83_09017	2.44	Acetyl-coenzyme A synthetase	-	acs	RV	9838	0
IUM83_06503	2.56	Putative suppressor of necrosis 1	Putative RxLR-like effector (Kelley et al., 2010)	-	-	-	-
IUM83_00569	2.56	Malate synthase A	-	AoMls	RV	4021	0
IUM83_03849	2.75	Putative polygalacturonase	Putative CWDE in P. capsici (Sun et al. 2009)	Pcipg2	RV	2343	8.98e-162
IUM83_09018	2.96	Acetate-CoA ligase	-	acs	RV	9838	0
Gene.I.D.	logFC_48h	Annotation	Proposed function	PHI-base
				Gene name	KO	Entry	E-value
IUM83_05201	-1.98	ATP-binding Cassette (ABC) Superfamily	-	FgABC3	RV	3925	3.57e-135
		Pleiotropic drug resistance protein ABC superfamily	-	GPABC1	RV	258	1.09e-98
IUM83_06726	-1.89	Elicitin	Effector in P. cinnamomi (Hardham & Blackman, 2018)	INF1	E	760	5.04e-65
IUM83_07025	-1.87	Putative glycoside hydrolase family 30 protein beta-glucosidase/xylosidase	Putative CWDE	-	-	-	-
			(Hardham & Blackman, 2018)
IUM83_08387	-1.72	Phosphate:H+ symporter	-	PHO84	RV	3457	1.76e-136
IUM83_00441	-1.72	DEAD/DEAH box RNA helicase	Involved in zoospore development in P. infestans (Walker et al., 2008)	-	-	-	-
IUM83_06738	-1.66	Elicitin-like protein	Effector in P. cinnamomi (Hardham & Blackman, 2018)	-	-	-	-
IUM83_12198	-1.64	necrosis inducing-like protein NPP1 type	Effector in P. cinnamomi (Boughanmi et al., 2021)	Pc107869	E	8054	2.68e-55
IUM83_05129	-1.61	N-acetyltransferase-like protein	-	Gcn5	RV	4986	1.05e-28
IUM83_06260	-1.58	Alkaline phosphatase	-	ScOrtholog_PHO8	RV	5721	6.06e-68
IUM83_06485	1.67	Putative secreted RxLR effector protein	Effector (Hardham & Blackman, 2018)	-	-	-	-
IUM83_12312	1.69	CRN-like protein	Effector in P. capsici (Stam et al., 2013)	-	-	-	-
IUM83_03588	1.94	Putative 12-oxophytodienoate reductase	-	NWMN	RV	7917	7.61e-34
IUM83_07699	2.15	Putative aquaporin	-	GlpF	RV	8127	3.54e-40
IUM83_17871	2.16	Kazal-like serine protease inhibitor domain and phox-like domain-containing protein	Kazal-like protease inhibitor (Hardham & Blackman)	-	-	-	-
IUM83_11493	2.56	Ammonium Transporter (Amt) Family	-	Ump2	RV	8237	6.01e-92
IUM83_15063	2.64	Polysaccharide lyase	CWDE	-	-	-	-
			(Boughanmi et al., 2021)
IUM83_12298	4.23	Putative glycoside hydrolase	Putative CWDE	PsINV	RV	7281	2.81e-34
			(Engelbrecht et al. 2021)
IUM83_11479	4.73	Ammonium Transporter (Amt) Family	-	Ump2	RV	8237	1.54e-89
IUM83_11494	5.38	Ammonium Transporter (Amt) Family	-				4.53e-87
Gene.I.D.	logFC_72h	Annotation	Proposed function	PHI-base
				Gene name	KO	Entry	E-value
IUM83_06732	-2.6	Basic elicitin	Effector (Bonnet et al. 1996; Hardham & Blackman, 2018)	-	-	-	-
IUM83_01363	-1.46	Zinc finger, C2H2	Involved in hyphal growth, production of oospores, swimming zoospores and germinating cysts in P. sojae (Wang et al. 2009)	-	-	-	-
IUM83_05885	3.14277	serine protease trypsin-like protein	-	GIP2	E	653	1.38e-167
IUM83_02175	3.22	Glycoside hydrolase	CWDE	-	-	-	-
			(Engelbrecht et al., 2021)
IUM83_11703	3.24	NAD(P)H:quinone oxidoreductase, type IV	-	pst1	LP	5050	9.31e-62
IUM83_09638	3.45	Secreted RxLR effector peptide protein	Effector	-	-	-	-
			(Hardham & Blackman, 2018)
IUM83_02905	3.75	SMP-30/Gluconolaconase/LRE-like region	-	LHC1	RV	4197	9.5e-52
IUM83_16749	4.56	Mucin-like protein 2	Involved in hyphal growth, haustoria formation	-	-	-	-
			(Hardham & Blackman, 2018)
IUM83_02010	5.27	Major Facilitator Superfamily (MFS)	-	Hxs1	RV	2968	1.33e-34
IUM83_03603	5.79	Aldose 1-epimerase	Effector in P. sojae	-	-	-	-
			(Xu et al., 2021)
IUM83_03852	6.47	Putative polygalacturonase	Putative CWDE in P. capsici (Sun et al., 2009)	Pcipg2	RV	2343	1.27e-60
IUM83_16748	9.21	Mucin-like protein 2	Involved in hyphal growth, haustoria formation (Hardham & Blackman, 2018)	-	-	-	-
CAZyme, Carbohydrate-Active Enzyme; CWDE, cell wall degradating enzyme
* Wang, S., Welsh, L., Thorpe, P., Whisson, S. C., Boevink, P. C., and Birch, P. R. J. (2018) The Phytophthora infestans Haustorium Is a Site for Secretion of Diverse Classes of Infection-Associated Proteins. mBio 9:e01216-18. https://doi.org/10.1128/mbio.01216-18
(Reference not included in the main text)

## Sheet: Suplementary Table 8
Supplementary Table 8. Phytophthora cinnamomi differentially expressed genes at 72 hours after inoculation (hai) versus 48 hai in Castanea crenata (cre) and Castanea sativa (sat) roots. Cells and numbers highlighted in green or red correspond to up- and downregulated genes, respectivelly. NA-Non-applicable (gene is not differentially expressed for that condition); logFC: log2fold change; FDR: fal…
	Differential expression				Annotation
Transcript	logFC_cre	FDR_cre	logFC_sat	FDR_sat	Protein.ID
IUM83_00083	NA	NA	-1.5183	0.0169	KAG6609271.1	Amino Acid/Auxin Permease (AAAP) Family
					KAG6609272.1
IUM83_00088	NA	NA	-1.85	0.0155	KAG6609269.1	Amino Acid/Auxin Permease (AAAP) Family
IUM83_00160	NA	NA	-2.1258	0.0142	KAG6609975.1	Myosin-M heavy chain
IUM83_00264	-1.1434	0.0464	-1.3972	0.0135	KAG6610184.1	Lysosomal beta glucosidase
IUM83_00266	-1.2149	0.041	-2.31	0.0114	KAG6610183.1	Lysosomal beta glucosidase
IUM83_00279	NA	NA	1.5246	0.0083	KAG6610320.1	Calcineurin-like phosphoesterase
IUM83_00343	-1.0722	0.00485	NA	NA	KAG6609292.1	oxidoreductase
IUM83_00363	NA	NA	-1.2416	0.00273	KAG6609246.1	Small secreted protein
IUM83_00394	NA	NA	-3.3291	0.00158	KAG6609906.1	ABC Superfamily
IUM83_00395	NA	NA	-3.2149	0.00142	KAG6609907.1	Avr4-associated TDF-like protein
IUM83_00670	NA	NA	-2.3049	0.00199	KAG6609412.1	Major Facilitator Superfamily (MFS)
IUM83_00681	NA	NA	-1.4689	0.0226	KAG6610234.1	Histone H2B
IUM83_00849	NA	NA	-2.0211	0.0056	KAG6609823.1	K+ channel protein
IUM83_01110	NA	NA	-1.5344	0.00535	KAG6618513.1	Chitin-binding protein
IUM83_01111	NA	NA	-1.8743	0.045	KAG6618539.1	Chitin-binding protein
IUM83_01148	NA	NA	-2.1921	0.00475	KAG6618769.1	Chitin-binding protein
IUM83_01149	NA	NA	-1.5302	0.00149	KAG6618770.1	hypothetical protein
					KAG6618771.1
IUM83_01150	NA	NA	-2.2171	0.0199	KAG6618767.1	hypothetical protein
IUM83_01153	NA	NA	-1.3506	0.0243	KAG6618473.1	hypothetical protein
IUM83_01155	-1.3858	0.00483	-2.9162	6.61e-16	KAG6618476.1	Calcineurin-binding protein cabin-1
IUM83_01157	NA	NA	-1.2629	0.0407	KAG6618474.1	hypothetical protein
IUM83_01163	NA	NA	-1.4411	0.000528	KAG6618854.1	putative secreted RxLR effector protein
IUM83_01168	-2.0311	0.0409	NA	NA	KAG6618853.1	pleiotropic drug resistance protein ABC superfamily
IUM83_01322	NA	NA	-1.0969	0.0398	KAG6618390.1	purine nucleoside phosphorylase I, inosine and guanosine-specific
IUM83_01494	NA	NA	-1.9725	3.13e-07	KAG6618711.1	Beta-glucan synthesis-associated protein SKN1
IUM83_01952	NA	NA	-2.7831	4.9e-20	KAG6624042.1	Major Facilitator Superfamily (MFS)
IUM83_02219	1.426	0.041	NA	NA	KAG6623688.1	hypothetical protein
IUM83_02371	NA	NA	4.5201	0.00277	KAG6617202.1	HECT E3 ubiquitin ligase
IUM83_02399	NA	NA	-2.0234	0.0433	KAG6617522.1	Long-chain-fatty-acid--CoA ligase ACSBG2
IUM83_02432	NA	NA	-1.8168	0.0294	KAG6617197.1	putative lipase
IUM83_02672	NA	NA	-1.0782	0.00535	KAG6617242.1	Short/branched chain specific acyl-CoA dehydrogenase
IUM83_02750	2.0024	1.29e-07	NA	NA	KAG6586999.1	putative copper-transporting ATPase
IUM83_02963	-1.6822	0.0137	NA	NA	KAG6587127.1	class II histone deacetylase
IUM83_03028	NA	NA	1.2544	0.0317	KAG6587149.1	hypothetical protein
IUM83_03143	NA	NA	-1.3984	0.000936	KAG6612629.1	Amino Acid-Polyamine-Organocation (APC) Family
IUM83_03350	NA	NA	-1.5792	0.00378	KAG6612729.1	Apoptotic ATPase
IUM83_03556	NA	NA	2.4687	0.0211	KAG6616368.1	Radial spoke head 10 family protein
					KAG6616367.1
IUM83_03603	NA	NA	-3.8422	0.000534	KAG6616278.1	Aldose 1-epimerase
IUM83_03646	-1.2131	0.00146	-1.3937	0.00312	KAG6616076.1	Avr1b-1 Avirulence-like protein
IUM83_03658	NA	NA	-2.4494	0.0333	KAG6616146.1	GPI-anchored protein
IUM83_03702	NA	NA	-2.226	0.00803	KAG6616312.1	hypothetical protein
IUM83_03767	NA	NA	3.2963	0.0155	KAG6615982.1	ethanolamine kinase A
IUM83_03849	NA	NA	-2.3047	3.54e-06	KAG6616035.1	putative polygalacturonase
IUM83_04045	-1.5875	0.0486	NA	NA	KAG6614811.1	putative peroxisomal acyl-coenzyme A oxidase
IUM83_04052	NA	NA	-2.0312	3.59e-05	KAG6614677.1	hypothetical protein
IUM83_04053	NA	NA	-1.6258	0.0134	KAG6614676.1	hypothetical protein
IUM83_04195	-1.1229	0.0453	NA	NA	KAG6614687.1	D-isomer specific 2-hydroxyacid dehydrogenase
IUM83_04216	NA	NA	-2.1874	0.0286	KAG6614509.1	putative glycoside hydrolase
IUM83_04217	NA	NA	-1.83	0.00189	KAG6614508.1	Glycoside hydrolase
IUM83_04218	NA	NA	-2.1305	0.00189	KAG6614507.1	Beta-glucosidase 32
IUM83_04228	NA	NA	1.8678	0.0106	KAG6614737.1	Coiled-coil domain-containing protein 63
IUM83_04478	NA	NA	-1.5281	0.00315	KAG6613468.1	Catalase/peroxidase HPI
IUM83_04604	NA	NA	-2.0781	3.28e-06	KAG6617132.1	putative 1,3-beta-glucanosyltransferase
IUM83_04616	NA	NA	-1.3656	0.00692	KAG6617052.1	galactokinase
IUM83_04830	NA	NA	-1.2362	0.0405	KAG6617146.1	hypothetical protein
IUM83_04975	NA	NA	-1.06	0.0376	KAG6615656.1	elicitin-like protein
IUM83_04979	-1.1765	0.0456	NA	NA	KAG6615679.1	Dual specificity protein phosphatase CDC14B
IUM83_05081	NA	NA	-1.3055	0.0149	KAG6615620.1	elicitin-like protein
IUM83_05143	NA	NA	-2.4083	0.00312	KAG6615547.1	putative serine protease family S33
IUM83_05197	NA	NA	-1.2026	0.0387	KAG6615634.1	ATP-binding Cassette (ABC) Superfamily
IUM83_05365	NA	NA	-2.342	0.00017	KAG6622497.1	Bromodomain-containing protein 9
IUM83_05431	NA	NA	-2.308	0.0252	KAG6622478.1	NAD-specific glutamate dehydrogenase
IUM83_05481	NA	NA	-2.3482	0.0114	KAG6622638.1	hypothetical protein
IUM83_05483	NA	NA	-2.5455	0.0248	KAG6622403.1	hypothetical protein
IUM83_05761	NA	NA	6.9317	0.000173	KAG6620167.1	nuclear LIM factor interactor-interacting protein
IUM83_05866	NA	NA	-1.9059	0.000528	KAG6619934.1	putative sodium-dependent phosphate transporter
IUM83_06005	-2.3236	1.17e-10	-2.7636	4.14e-05	KAG6583123.1	Major Facilitator Superfamily (MFS)
IUM83_06009	-1.0834	0.0247	-2.1196	0.0275	KAG6583221.1	putative polysaccharide lyase
IUM83_06010	-1.0631	0.00602	-1.7235	0.0331	KAG6583000.1	putative polysaccharide lyase
IUM83_06079	NA	NA	-1.3681	0.0117	KAG6583003.1	putative mucin-like protein
IUM83_06118	NA	NA	-1.3765	0.0423	KAG6583232.1	Transglutaminase elicitor M81C
IUM83_06152	NA	NA	1.8798	0.0451	KAG6583247.1	TKL/DRK protein kinase
IUM83_06260	-1.502	0.0453	-2.4963	0.00298	KAG6623326.1	Alkaline phosphatase
IUM83_06503	NA	NA	-1.8368	0.000139	KAG6610720.1	putative suppressor of necrosis 1
IUM83_06504	NA	NA	-1.8173	0.00678	KAG6610507.1	hypothetical protein
IUM83_06523	NA	NA	-1.5387	0.00216	KAG6610702.1	putative glycosyl hydrolase family 7 protein
IUM83_06638	-1.5642	0.0375	NA	NA	KAG6610695.1	Proton-dependent Oligopeptide Transporter (POT) Family
IUM83_06658	NA	NA	-1.2767	0.000383	KAG6610630.1	Tyrosine--tRNA ligase
IUM83_06732	NA	NA	-2.2455	0.0389	KAG6610698.1	basic elicitin
IUM83_06738	NA	NA	-1.7972	0.000116	KAG6610502.1	Elicitin-like protein
IUM83_06856	-1.7305	0.00154	NA	NA	KAG6602828.1	Endopolygalacturonase I
IUM83_06927	-2.7248	0.0062	-2.4033	0.0038	KAG6602920.1	RxLR-like protein
IUM83_06961	NA	NA	-2.292	2.36e-05	KAG6603013.1	NAD(P)H:quinone oxidoreductase, type IV
IUM83_07019	-1.7758	0.00527	NA	NA	KAG6602903.1	putative glycosyl hydrolase family 30 protein
IUM83_07025	NA	NA	-1.7251	0.00298	KAG6602763.1	putative glycoside hydrolase family 30 protein beta-glucosidase/xylosidase
IUM83_07257	NA	NA	-2.5974	0.0288	KAG6574401.1	putative amino acid permease YfnA
IUM83_07428	NA	NA	-2.3463	0.000534	KAG6621849.1	SMP-30/Gluconolaconase/LRE-like region
IUM83_07531	NA	NA	1.9528	0.0465	KAG6622073.1	ATP-binding Cassette (ABC) Superfamily
IUM83_07668	NA	NA	-1.2217	0.00239	KAG6597829.1	acyl-CoA-binding protein
IUM83_07887	NA	NA	-1.957	0.00225	KAG6584710.1	putative alcohol dehydrogenase
IUM83_07890	NA	NA	-1.6151	0.000164	KAG6584580.1	putative alcohol dehydrogenase
IUM83_07900	NA	NA	-1.6202	0.000154	KAG6584755.1	Inositol oxygenase
					KAG6584754.1
IUM83_07901	NA	NA	-2.1977	0.000383	KAG6584757.1	Inositol oxygenase
					KAG6584756.1
IUM83_07921	NA	NA	1.081	0.00361	KAG6584727.1	hypothetical protein
IUM83_07938	NA	NA	-1.5808	0.00189	KAG6584590.1	hypothetical protein
IUM83_07965	-1.1184	0.0234	NA	NA	KAG6584494.1	Neutral ceramidase
					KAG6584495.1
IUM83_07985	NA	NA	-1.8135	0.00898	KAG6584627.1	hypothetical protein
IUM83_08038	NA	NA	-1.5751	0.00849	KAG6584653.1	30S ribosomal protein S16
IUM83_08120	-3.5468	0.0227	-2.0237	0.0175	KAG6611001.1	Arabinogalactan endo-1,4-beta-galactosidase
IUM83_08121	-3.3722	0.00833	-3.3833	1.71e-05	KAG6611000.1	Arabinogalactan endo-1,4-beta-galactosidase
IUM83_08123	NA	NA	-1.3518	0.00434	KAG6611002.1	arabinogalactan endo-1,4-beta-galactosidase
IUM83_08388	NA	NA	-1.7372	0.00154	KAG6585044.1	Phosphate:H+ symporter
IUM83_08546	NA	NA	-1.3646	0.00265	KAG6585148.1	Carbohydrate-binding protein
IUM83_08556	NA	NA	-2.6013	0.000504	KAG6584895.1	Glycoside-Pentoside-Hexuronide (GPH):Cation Symporter Family
IUM83_08695	NA	NA	-1.4501	0.044	KAG6615021.1	hypothetical protein
IUM83_08752	NA	NA	-2.2544	0.0239	KAG6615034.1	Membrane-associated, eicosanoid/glutathione metabolism (MAPEG) protein
IUM83_08810	NA	NA	-3.4722	0.00906	KAG6614982.1	Amino Acid/Auxin Permease (AAAP) Family
IUM83_08853	1.0591	0.0247	NA	NA	KAG6576504.1	putative protein phosphatase 2C
IUM83_08920	NA	NA	-1.5046	0.0453	KAG6576457.1	Endonuclease/exonuclease/phosphatase
IUM83_09036	-2.3494	0.0326	NA	NA	KAG6576424.1	pectin methylesterase
IUM83_09115	NA	NA	-1.7485	0.00345	KAG6622902.1	xylose isomerase
IUM83_09201	NA	NA	-1.907	0.00315	KAG6622745.1	HSF-type DNA-binding protein
IUM83_09209	NA	NA	-2.2677	0.000184	KAG6622738.1	putative NmrA-like family protein
IUM83_09210	NA	NA	-1.7399	0.000179	KAG6622859.1	NmrA-like family protein
IUM83_09229	NA	NA	-2.2515	0.0279	KAG6622754.1	Nucleotide binding protein
IUM83_09242	NA	NA	-1.9474	0.0117	KAG6622802.1	Glycoside hydrolase family 43 protein
IUM83_09358	NA	NA	2.3181	0.0452	KAG6598069.1	hypothetical protein
					KAG6598070.1
IUM83_09403	NA	NA	1.1468	0.0206	KAG6598058.1	hypothetical protein
IUM83_09418	NA	NA	-2.8379	0.0167	KAG6598089.1	WRKY transcription factor 19
IUM83_09431	NA	NA	-1.5846	0.0217	KAG6598027.1	nitrilotriacetate monooxygenase component B-like protein
IUM83_09538	NA	NA	-2.79	0.00241	KAG6617824.1	Necrosis inducing-like protein NPP1 type
IUM83_09572	1.2008	0.0456	NA	NA	KAG6617841.1	hypothetical protein
					KAG6617842.1
IUM83_09781	NA	NA	2.8258	0.00432	KAG6622265.1	leishmanolysin-like peptidase
IUM83_09958	-1.2949	0.000104	-1.9495	0.0199	KAG6614119.1	hypothetical protein
IUM83_09984	NA	NA	-2.0692	0.012	KAG6614211.1	putative aldose 1-epimerase
IUM83_09985	NA	NA	-2.0415	0.0209	KAG6614212.1	Necrosis inducing-like protein NPP1 type
IUM83_09986	-1.3612	0.0227	-2.3696	6.27e-08	KAG6614213.1	necrosis inducing-like protein NPP1 type
IUM83_09989	NA	NA	-1.8649	0.0317	KAG6614220.1	Acidic elicitin A1
IUM83_10092	NA	NA	-1.8627	0.00124	KAG6614292.1	hypothetical protein
IUM83_10166	NA	NA	1.0497	0.0212	KAG6614013.1	NEK protein kinase
IUM83_10181	NA	NA	-2.0929	0.0387	KAG6613889.1	Cytochrome P450
IUM83_10421	NA	NA	-1.7145	0.000886	KAG6577963.1	hypothetical protein
IUM83_10422	NA	NA	-2.7843	0.0136	KAG6577966.1	Sodium/myo-inositol cotransporter
					KAG6577967.1
IUM83_10634	NA	NA	-4.3256	4.25e-05	KAG6612463.1	hypothetical protein
IUM83_10670	NA	NA	1.4703	0.00189	KAG6612234.1	homebox domain-containing protein
IUM83_10707	NA	NA	-2.4014	0.00513	KAG6612402.1	hypothetical protein
IUM83_10708	NA	NA	-2.2364	7.52e-05	KAG6612399.1	hypothetical protein
IUM83_10727	NA	NA	-2.4325	0.00298	KAG6612290.1	hypothetical protein
IUM83_10729	NA	NA	-1.5761	0.00216	KAG6612416.1	Actin-depolymerizing factor 8
IUM83_10740	NA	NA	-1.1099	0.0209	KAG6612254.1	Amino Acid/Auxin Permease (AAAP) Family
IUM83_10741	NA	NA	-1.5654	0.000179	KAG6612380.1	Amino Acid/Auxin Permease (AAAP) Family
IUM83_10784	NA	NA	-2.3778	0.00316	KAG6574667.1	Bidirectional sugar transporter SWEET7b
IUM83_10785	NA	NA	-2.1779	0.0012	KAG6574735.1	NAD binding dehydrogenase
IUM83_10814	NA	NA	-1.9098	0.0288	KAG6574682.1	hypothetical protein
IUM83_10890	NA	NA	-2.1743	7.64e-08	KAG6574710.1	SCP-like extracellular protein
					KAG6574709.1
IUM83_10891	NA	NA	-1.7723	0.000178	KAG6574763.1	SCP-like extracellular protein
IUM83_11010	NA	NA	-5.3494	0.0012	KAG6621307.1	Isoflavone reductase
IUM83_11108	NA	NA	-1.665	0.0134	KAG6621355.1	Drug/Metabolite transporter (DMT) Superfamily
IUM83_11167	NA	NA	-1.5829	0.0117	KAG6621351.1	putative chitinase
IUM83_11172	NA	NA	-1.7175	0.00312	KAG6621360.1	putative chitinase
IUM83_11329	-1.5724	0.0247	-1.5749	0.0146	KAG6590977.1	Small secreted protein
IUM83_11341	NA	NA	-1.6342	0.0387	KAG6591109.1	hypothetical protein
IUM83_11343	NA	NA	-1.1554	0.00497	KAG6591108.1	hypothetical protein
IUM83_11344	NA	NA	-1.3522	0.00052	KAG6591107.1	hypothetical protein
IUM83_11349	NA	NA	-2.3943	0.00547	KAG6590980.1	hypothetical protein
IUM83_11352	NA	NA	-1.1782	0.0246	KAG6591136.1	WRKY transcription factor 19
IUM83_11431	NA	NA	-1.242	0.0387	KAG6579785.1	Bifunctional arginine demethylase and lysyl-hydroxylase PSR
IUM83_11464	NA	NA	-2.0184	0.000154	KAG6579755.1	Pyridoxal phosphate phosphatase
IUM83_11583	NA	NA	-1.6108	0.00312	KAG6620879.1	Serine/threonine protein kinase
IUM83_11655	NA	NA	-1.3825	0.034	KAG6620738.1	serine/threonine-protein kinase drkB
IUM83_11706	NA	NA	-1.3659	0.00985	KAG6620902.1	cysteine desulfurase
IUM83_12198	1.5374	0.0161	NA	NA	KAG6623126.1	necrosis inducing-like protein NPP1 type
IUM83_12205	NA	NA	-2.4832	0.000101	KAG6623108.1	putative phenol acid carboxylase
IUM83_12237	NA	NA	-2.0062	0.00157	KAG6623020.1	Elicitin-like protein
IUM83_12388	NA	NA	-1.5131	0.0146	KAG6592503.1	MtN3-like protein
IUM83_12400	NA	NA	-1.6689	0.0209	KAG6592520.1	multiple inositol polyphosphate phosphatase
IUM83_12476	-1.2469	0.027	NA	NA	KAG6592523.1	Dicarboxylate/amino acid:cation (Na or H) symporter (DAACS) family protein
IUM83_12494	NA	NA	1.1468	0.0232	KAG6592516.1	hypothetical protein
IUM83_12799	NA	NA	-1.7438	0.00052	KAG6608845.1	hypothetical protein
IUM83_12807	-1.4554	0.000441	NA	NA	KAG6609034.1	Phospholipase D gamma 3
IUM83_12924	NA	NA	-1.626	0.00678	KAG6608906.1	START-like domain
IUM83_12999	NA	NA	-2.1232	0.0114	KAG6616680.1	Lipase 1
					KAG6616679.1
IUM83_13000	NA	NA	-2.3976	0.000173	KAG6616619.1	Family 3 glycoside hydrolase
IUM83_13747	-2.8564	0.0464	NA	NA	KAG6611548.1	Histone-lysine N-methyltransferase EZH2
IUM83_13875	NA	NA	-1.9415	0.013	KAG6594200.1	L-asparaginase 1
IUM83_14169	-3.3885	0.0266	NA	NA	KAG6611931.1	Pectin methylesterase
IUM83_14184	NA	NA	-1.3517	0.0333	KAG6611916.1	sarcosine oxidase
IUM83_14185	NA	NA	-1.6631	0.00834	KAG6611917.1	sarcosine oxidase
IUM83_14333	-1.5699	0.000655	NA	NA	KAG6606501.1	Lipase 1
IUM83_14383	NA	NA	-1.3185	0.0405	KAG6606597.1	hypothetical protein
IUM83_14514	NA	NA	-2.9273	0.00554	KAG6614374.1	hypothetical protein; Phosphatidylserine synthase
					KAG6614373.1
IUM83_14663	NA	NA	-1.436	1.5e-05	KAG6595914.1	fibroin heavy chain
IUM83_14707	1.015	0.0102	NA	NA	KAG6595969.1	hypothetical protein
IUM83_14714	NA	NA	-2.0342	0.00485	KAG6596042.1	GlucoKinase
IUM83_14823	-2.8724	0.00498	NA	NA	KAG6608840.1	Alpha-L-arabinofuranosidase B
IUM83_15026	-1.0623	0.00846	NA	NA	KAG6612123.1	Peroxisomal trans-2-enoyl-CoA reductase
IUM83_15096	NA	NA	-1.7701	0.0307	KAG6580373.1	hypothetical protein
IUM83_15216	NA	NA	-1.9653	0.00497	KAG6615392.1	pectate lyase D
IUM83_15219	-1.2466	0.000855	NA	NA	KAG6615393.1	putative methyltransferase
IUM83_15242	NA	NA	-2.4624	0.0101	KAG6615316.1	putative trans-1,2-dihydrobenzene-1,2-diol dehydrogenase
IUM83_15462	NA	NA	-2.6845	0.00128	KAG6572893.1	Uracil phosphoribosyltransferase
IUM83_15464	NA	NA	-2.4318	0.00513	KAG6572780.1	antibiotic biosynthesis monooxygenase
					KAG6572781.1
IUM83_15465	NA	NA	-2.4194	0.00467	KAG6572892.1	antibiotic biosynthesis monooxygenase
IUM83_15468	NA	NA	-2.1221	0.0226	KAG6572783.1	Antibiotic biosynthesis monooxygenase
IUM83_15470	NA	NA	-2.1053	0.00475	KAG6572860.1	antibiotic biosynthesis monooxygenase
IUM83_15471	NA	NA	-2.2219	0.00692	KAG6572831.1	antibiotic biosynthesis monooxygenase
IUM83_15503	-1.9618	0.000391	-2.0234	0.00672	KAG6572864.1	elicitin-like protein RAL7A
IUM83_15703	NA	NA	-2.3303	0.000876	KAG6580089.1	Chloroperoxidase
IUM83_15713	-1.4292	0.0133	-2.4843	0.00467	KAG6580222.1	chloroperoxidase
IUM83_15766	NA	NA	-2.9565	0.000824	KAG6580108.1	Serine/threonine protein kinase
IUM83_15793	NA	NA	1.6591	0.0215	KAG6580199.1	hypothetical protein
IUM83_15875	-2.9192	0.00229	-3.2669	0.000116	KAG6611156.1	Pectate lyase
IUM83_15974	NA	NA	-1.8974	0.0181	KAG6580054.1	Cell 12A endoglucanase
IUM83_15989	NA	NA	-1.33	0.000433	KAG6580041.1	Zinc finger protein
IUM83_16017	NA	NA	-2.4679	0.00882	KAG6580078.1	hypothetical protein
IUM83_16207	NA	NA	-1.0842	0.0376	KAG6586565.1	protease inhibitor Epi11
IUM83_16239	NA	NA	-1.346	0.0454	KAG6586531.1	Major Facilitator Superfamily (MFS)
IUM83_16499	NA	NA	-1.6276	0.00273	KAG6578181.1	putative aquaporin
IUM83_16500	NA	NA	-1.0089	0.0173	KAG6578278.1	putative aquaporin
IUM83_16544	NA	NA	2.8458	0.00574	KAG6584871.1	WRKY transcription factor 19
IUM83_16549	NA	NA	-2.9109	6.7e-08	KAG6584875.1	ammonium transporter Rh type B; hypothetical protein
					KAG6584876.1
IUM83_16577	NA	NA	1.3296	0.00929	KAG6584841.1	hypothetical protein
IUM83_16578	NA	NA	1.3431	0.00467	KAG6584818.1	LHY protein
IUM83_16592	NA	NA	-1.9806	0.00186	KAG6584823.1	putative glucosylceramidase 3
IUM83_16595	-1.7233	0.0375	NA	NA	KAG6584810.1	putative glycosyl hydrolase family 30 protein
IUM83_16676	NA	NA	-1.849	0.00562	KAG6586736.1	Phosphoethanolamine N-methyltransferase
IUM83_16682	NA	NA	-2.8414	0.00117	KAG6586764.1	Lysosomal beta glucosidase
					KAG6586763.1
IUM83_16685	NA	NA	2.554	0.0115	KAG6586761.1	WD40-repeat-containing domain
IUM83_16756	-1.0005	0.000315	NA	NA	KAG6577928.1	Mucin-like protein 2
IUM83_16922	NA	NA	-1.5475	0.0088	KAG6615140.1	glycoside hydrolase family 17-like protein
IUM83_16932	NA	NA	-2.2688	0.0294	KAG6613231.1	TKL/MLK protein kinase
IUM83_16985	NA	NA	-1.5905	0.00249	KAG6613219.1	Solute carrier family 2
IUM83_16993	NA	NA	-1.5437	0.0012	KAG6613212.1	RxLR-like protein
IUM83_17345	NA	NA	-1.5955	0.000444	KAG6582855.1	ATP-binding Cassette (ABC) Superfamily
IUM83_17376	NA	NA	-1.0716	0.0294	KAG6582893.1	hypothetical protein
IUM83_17508	NA	NA	-1.3878	0.0245	KAG6612009.1	Long chain acyl-CoA synthetase 7
IUM83_17565	NA	NA	-1.403	0.00127	KAG6603080.1	putative alcohol dehydrogenase
IUM83_17663	NA	NA	-2.8264	0.00485	KAG6572597.1	hypothetical protein
IUM83_17670	-1.0251	0.000349	-1.5273	0.00432	KAG6572648.1	mannan endo-1
IUM83_17915	-2.0979	0.0266	-2.1839	0.00214	KAG6616759.1	hypothetical protein
IUM83_17917	NA	NA	-2.1138	0.0146	KAG6616760.1	START-like domain
IUM83_18401	NA	NA	1.8256	0.0294	KAG6590888.1	EVI5-like protein
IUM83_18608	NA	NA	3.3236	0.000823	KAG6596114.1	Transmembrane protein
IUM83_18632	-1.4689	0.0453	NA	NA	KAG6596075.1	Glycoside-Pentoside-Hexuronide (GPH):Cation Symporter Family
IUM83_19166	NA	NA	-1.6813	0.00225	KAG6595898.1	Sodium-dependent phosphate transporter
IUM83_19249	NA	NA	1.4356	0.00574	KAG6592430.1	Transmembrane protein
IUM83_19262	-2.5609	0.0203	NA	NA	KAG6592446.1	Lysosomal beta glucosidase
IUM83_19264	NA	NA	-1.1762	0.00178	KAG6592436.1	Dual specificity phosphatase Cdc25

## Sheet: Supplementary Table 9
Supplementary Table 9. Gene Ontology (GO) enrichment analysis in Phytophthora cinnamomi differentially expressed genes at 72 hours after inoculation (hai) when compared to 48hai in Castanea crenata and Castanea sativa roots. Analysis was performed by using the hypergeometric statistial test and significantly enriched categories were selected based on the adusted p-value ≤ 0.05 (FDR)
		GO I.D.	Description	GeneRatio	BgRatio	pvalue	p.adjust (FDR)	DEG Count
Castanea crenata	Upregulated	GO:0019829	ATPase-coupled cation transmembrane transporter activity	1/3	13/5085	0.00765153	0.02646	1
		GO:0004722	protein serine/threonine phosphatase activity	1/3	18/5085	0.010584	0.02646	1
		GO:0005507	copper ion binding	1/3	30/5085	0.0175983	0.0293306	1
		GO:0006470	protein dephosphorylation	1/3	69/5085	0.0401659	0.0502073	1
		GO:0035091	phosphatidylinositol binding	1/3	137/5085	0.078683	0.078683	1
	Downregulated	GO:0030570	pectate lyase activity	3/19	37/5085	0.000317229	0.00539289	3
		GO:0030599	pectinesterase activity	2/19	23/5085	0.00319389	0.00985007	2
		GO:0042545	cell wall modification	2/19	23/5085	0.00319389	0.00985007	2
		GO:0045330	aspartyl esterase activity	2/19	23/5085	0.00319389	0.00985007	2
		GO:0045490	pectin catabolic process	2/19	23/5085	0.00319389	0.00985007	2
		GO:0004348	glucosylceramidase activity	2/19	24/5085	0.0034765	0.00985007	2
		GO:0006665	sphingolipid metabolic process	2/19	27/5085	0.00439178	0.0106658	2
		GO:0006635	fatty acid beta-oxidation	1/19	11/5085	0.0403809	0.0622969	1
		GO:0019566	arabinose metabolic process	1/19	11/5085	0.0403809	0.0622969	1
		GO:0031221	arabinan metabolic process	1/19	11/5085	0.0403809	0.0622969	1
		GO:0046556	alpha-L-arabinofuranosidase activity	1/19	11/5085	0.0403809	0.0622969	1
		GO:0015293	symporter activity	1/19	12/5085	0.0439743	0.0622969	1
		GO:0042579	microbody	1/19	14/5085	0.0511228	0.0668529	1
		GO:0004601	peroxidase activity	1/19	23/5085	0.0826692	0.100384	1
		GO:0004650	polygalacturonase activity	1/19	33/5085	0.116555	0.132095	1
		GO:0034053	modulation by symbiont of host defense-related programmed cell death	1/19	37/5085	0.129774	0.137885	1
		GO:0071949	FAD binding	1/19	52/5085	0.177696	0.177696	1
Castanea sativa	Upregulated	GO:0003993	acid phosphatase activity	1/3	16/5085	0.0094117	0.0170151	1
		GO:0004721	phosphoprotein phosphatase activity	1/3	29/5085	0.0170151	0.0170151	1
	Downregulated	GO:0034053	modulation by symbiont of host defense-related programmed cell death	7/51	37/5085	5.46031e-08	1.25587e-06	7
		GO:0030570	pectate lyase activity	4/51	37/5085	0.000464493	0.00534167	4
		GO:0030248	cellulose binding	2/51	17/5085	0.0121837	0.0934083	2
		GO:0004601	peroxidase activity	2/51	23/5085	0.0218152	0.10035	2
		GO:0030246	carbohydrate binding	2/51	23/5085	0.0218152	0.10035	2
		GO:0000272	polysaccharide catabolic process	1/51	10/5085	0.0959685	0.233139	1
		GO:0008810	cellulase activity	1/51	11/5085	0.105053	0.233139	1
		GO:0035725	sodium ion transmembrane transport	1/51	12/5085	0.114049	0.233139	1
		GO:0000786	nucleosome	1/51	13/5085	0.122955	0.233139	1
		GO:0003995	acyl-CoA dehydrogenase activity	1/51	13/5085	0.122955	0.233139	1
		GO:0010181	FMN binding	2/51	61/5085	0.12434	0.233139	2
		GO:0006979	response to oxidative stress	1/51	14/5085	0.131774	0.233139	1
		GO:0030245	cellulose catabolic process	1/51	14/5085	0.131774	0.233139	1
		GO:0006813	potassium ion transport	1/51	16/5085	0.149152	0.245035	1
		GO:0005244	voltage-gated ion channel activity	1/51	19/5085	0.174581	0.267691	1
		GO:0004364	glutathione transferase activity	1/51	23/5085	0.20733	0.291311	1
		GO:0004348	glucosylceramidase activity	1/51	24/5085	0.215316	0.291311	1
		GO:0006665	sphingolipid metabolic process	1/51	27/5085	0.238805	0.292191	1
		GO:0034765	regulation of ion transmembrane transport	1/51	29/5085	0.254079	0.292191	1
		GO:0046982	protein heterodimerization activity	1/51	29/5085	0.254079	0.292191	1
		GO:0004650	polygalacturonase activity	1/51	33/5085	0.283732	0.310754	1
		GO:0047834	D-threo-aldose 1-dehydrogenase activity	1/51	37/5085	0.312228	0.32642	1
		GO:0006096	glycolytic process	1/51	43/5085	0.3529	0.3529	1

## Sheet: Supplementary Table 10
Supplementary Table 10. Phytophthora cinnamomi differentially expressed genes at 72 hours after inoculation (hai) compared to 48 hai in Castanea crenata and Castanea sativa roots. Selected transcripts encode for effectors of pathogen attack, cell wall degrading enzymes (CWDE), nutrient and metabolite transporters, proteins related to hyphal growth and putative effectors of pathogen defense strate…
Proposed function	Transcript	logFC_cre	logFC_sat	Protein I.D.	Annotation
Effectors of pathogen attack	IUM83_00395	NA	-3.21	KAG6609907.1	Avr4-associated TDF-like protein
	IUM83_01163	NA	-1.44	KAG6618854.1	putative secreted RxLR effector protein
	IUM83_03603	NA	-3.84	KAG6616278.1	Aldose 1-epimerase
	IUM83_03646	-1.21	-1.39	KAG6616076.1	Avr1b-1 Avirulence-like protein
	IUM83_04975	NA	-1.06	KAG6615656.1	elicitin-like protein
	IUM83_05081	NA	-1.31	KAG6615620.1	elicitin-like protein
	IUM83_06118	NA	-1.38	KAG6583232.1	Transglutaminase elicitor M81C
	IUM83_06503	NA	-1.84	KAG6610720.1	putative suppressor of necrosis 1
	IUM83_06732	NA	-2.25	KAG6610698.1	basic elicitin
	IUM83_06738	NA	-1.8	KAG6610502.1	Elicitin-like protein
	IUM83_06927	-2.72	-2.4	KAG6602920.1	RxLR-like protein
	IUM83_09538	NA	-2.79	KAG6617824.1	Necrosis inducing-like protein NPP1 type
	IUM83_09984	NA	-2.07	KAG6614211.1	putative aldose 1-epimerase
	IUM83_09985	NA	-2.04	KAG6614212.1	Necrosis inducing-like protein NPP1 type
	IUM83_09986	-1.36	-2.37	KAG6614213.1	necrosis inducing-like protein NPP1 type
	IUM83_09989	NA	-1.86	KAG6614220.1	Acidic elicitin A1
	IUM83_12198	1.54	NA	KAG6623126.1	necrosis inducing-like protein NPP1 type
	IUM83_12237	NA	-2.01	KAG6623020.1	Elicitin-like protein
	IUM83_15503	-1.96	-2.02	KAG6572864.1	elicitin-like protein RAL7A
	IUM83_16993	NA	-1.54	KAG6613212.1	RxLR-like protein
CWDE	IUM83_03849	NA	-2.3	KAG6616035.1	putative polygalacturonase
	IUM83_04216	NA	-2.19	KAG6614509.1	putative glycoside hydrolase
	IUM83_04217	NA	-1.83	KAG6614508.1	Glycoside hydrolase
	IUM83_04218	NA	-2.13	KAG6614507.1	Beta-glucosidase 32
	IUM83_06009	-1.08	-2.12	KAG6583221.1	putative polysaccharide lyase
	IUM83_06010	-1.06	-1.72	KAG6583000.1	putative polysaccharide lyase
	IUM83_06523	NA	-1.54	KAG6610702.1	putative glycosyl hydrolase family 7 protein
	IUM83_06856	-1.73	NA	KAG6602828.1	Endopolygalacturonase I
	IUM83_07019	-1.78	NA	KAG6602903.1	putative glycosyl hydrolase family 30 protein
	IUM83_07025	NA	-1.73	KAG6602763.1	putative glycoside hydrolase family 30 protein beta-glucosidase/xylosidase
	IUM83_08120	-3.55	-2.02	KAG6611001.1	Arabinogalactan endo-1,4-beta-galactosidase
	IUM83_08121	-3.37	-3.38	KAG6611000.1	Arabinogalactan endo-1,4-beta-galactosidase
	IUM83_08123	NA	-1.35	KAG6611002.1	arabinogalactan endo-1,4-beta-galactosidase
	IUM83_09036	-2.35	NA	KAG6576424.1	pectin methylesterase
	IUM83_09242	NA	-1.95	KAG6622802.1	Glycoside hydrolase family 43 protein
	IUM83_13000	NA	-2.4	KAG6616619.1	Family 3 glycoside hydrolase
	IUM83_14169	-3.39	NA	KAG6611931.1	Pectin methylesterase
	IUM83_14823	-2.87	NA	KAG6608840.1	Alpha-L-arabinofuranosidase B
	IUM83_15216	NA	-1.97	KAG6615392.1	pectate lyase D
	IUM83_15875	-2.92	-3.27	KAG6611156.1	Pectate lyase
	IUM83_15974	NA	-1.9	KAG6580054.1	Cell 12A endoglucanase
	IUM83_16595	-1.72	NA	KAG6584810.1	putative glycosyl hydrolase family 30 protein
	IUM83_16922	NA	-1.55	KAG6615140.1	glycoside hydrolase family 17-like protein
	IUM83_17670	-1.03	-1.53	KAG6572648.1	mannan endo-1
Nutrient and metabolite transporters	IUM83_00083	NA	-1.52	KAG6609271.1	Amino Acid/Auxin Permease (AAAP) Family
				KAG6609272.1
	IUM83_00088	NA	-1.85	KAG6609269.1	Amino Acid/Auxin Permease (AAAP) Family
	IUM83_00670	NA	-2.3	KAG6609412.1	Major Facilitator Superfamily (MFS)
	IUM83_01952	NA	-2.78	KAG6624042.1	Major Facilitator Superfamily (MFS)
	IUM83_03143	NA	-1.4	KAG6612629.1	Amino Acid-Polyamine-Organocation (APC) Family
	IUM83_05866	NA	-1.91	KAG6619934.1	putative sodium-dependent phosphate transporter
	IUM83_06005	-2.32	-2.76	KAG6583123.1	Major Facilitator Superfamily (MFS)
	IUM83_06638	-1.56	NA	KAG6610695.1	Proton-dependent Oligopeptide Transporter (POT) Family
	IUM83_07257	NA	-2.6	KAG6574401.1	putative amino acid permease YfnA
	IUM83_08388	NA	-1.74	KAG6585044.1	Phosphate:H+ symporter
	IUM83_08556	NA	-2.6	KAG6584895.1	Glycoside-Pentoside-Hexuronide (GPH):Cation Symporter Family
	IUM83_08810	NA	-3.47	KAG6614982.1	Amino Acid/Auxin Permease (AAAP) Family
	IUM83_10422	NA	-2.78	KAG6577966.1	Sodium/myo-inositol cotransporter
				KAG6577967.1
	IUM83_10740	NA	-1.11	KAG6612254.1	Amino Acid/Auxin Permease (AAAP) Family
	IUM83_10741	NA	-1.57	KAG6612380.1	Amino Acid/Auxin Permease (AAAP) Family
	IUM83_10784	NA	-2.38	KAG6574667.1	Bidirectional sugar transporter SWEET7b
	IUM83_11108	NA	-1.67	KAG6621355.1	Drug/Metabolite transporter (DMT) Superfamily
	IUM83_12476	-1.25	NA	KAG6592523.1	Dicarboxylate/amino acid:cation (Na or H) symporter (DAACS) family protein
	IUM83_16239	NA	-1.35	KAG6586531.1	Major Facilitator Superfamily (MFS)
	IUM83_16549	NA	-2.91	KAG6584875.1	ammonium transporter Rh type B; hypothetical protein
				KAG6584876.1
	IUM83_16985	NA	-1.59	KAG6613219.1	Solute carrier family 2
	IUM83_18632	-1.47	NA	KAG6596075.1	Glycoside-Pentoside-Hexuronide (GPH):Cation Symporter Family
	IUM83_19166	NA	-1.68	KAG6595898.1	Sodium-dependent phosphate transporter
Hyphal growth	IUM83_06079	NA	-1.37	KAG6583003.1	putative mucin-like protein
	IUM83_16756	-1	NA	KAG6577928.1	Mucin-like protein 2
Pathogen defense strategies	IUM83_04478	NA	-1.53	KAG6613468.1	Catalase/peroxidase HPI
	IUM83_16207	NA	-1.08	KAG6586565.1	protease inhibitor Epi11

[truncated: 12 more sheets: Supplementary Table 11, Supplementary Table 12, Supplementary Table 13, Supplementary Table 14, Supplementary Table 15, Supplementary Table 16, Supplementary Table 17, Supplementary Table 18, Supplementary Table 19, Supplementary Table 20, Supplementary Table 21, Supplementary Table 22]
